# Supplementary material for: Morphology Control of TiO2 Nanorods Using KBr Salt for Enhancing the Photocatalytic Activity of TiO2 and MoS2/TiO2 Heterostructures
Source: Nanomaterials (Basel). 2022 Aug 24;12(17):2904. doi: 10.3390/nano12172904 (PMC9457778; doi:10.3390/nano12172904)
Supplement: Supplementary file 1 [file nanomaterials-12-02904-s001.zip]

Archive with 1 entries (1 files):
- nanomaterials-1671383-supplementary.pdf
